# Supplementary material for: Marine Sulfated Polysaccharide PMGS Synergizes with Paclitaxel in Inhibiting Cervical Cancer In Vitro
Source: Mar Drugs. 2023 Apr 23;21(5):259. doi: 10.3390/md21050259 (PMC10221832; doi:10.3390/md21050259)
Supplement: Supplementary file 1 [file marinedrugs-21-00259-s001.zip]

Archive with 1 entries (1 files):
- marinedrugs-2355510-supplementary.pdf
